# Supplementary material for: Preparation and Characterization of Salt-Mediated Injectable Thermosensitive Chitosan/Pectin Hydrogels for Cell Embedding and Culturing
Source: Polymers (Basel). 2021 Aug 10;13(16):2674. doi: 10.3390/polym13162674 (PMC8398595; doi:10.3390/polym13162674)
Supplement: Supplementary file 1 [file polymers-13-02674-s001.zip]

Archive with 12 entries (12 files):
- __MACOSX/._Morello_Manuscript_SI_revised_NO.RED.v.3.docx
- Video S1.mp4
- __MACOSX/._Video S1.mp4
- Video S2.mp4
- __MACOSX/._Video S2.mp4
- Video S3.mp4
- __MACOSX/._Video S3.mp4
- Video.S4.avi
- __MACOSX/._Video.S4.avi
- Video.S5.avi
- __MACOSX/._Video.S5.avi
- Supplementary Materials.pdf
